# Supplementary material for: Contribution of Different Food Types to Vitamin A Intake in the Chinese Diet
Source: Nutrients. 2023 Sep 17;15(18):4028. doi: 10.3390/nu15184028 (PMC10535670; doi:10.3390/nu15184028)
Supplement: Supplementary file 1 [file nutrients-15-04028-s001.zip]

Archive with 1 entries (1 files):
- nutrients-2562135-supplementary.pdf
